# Supplementary material for: Gut Microbiome Composition and Dynamics in Hospitalized COVID-19 Patients and Patients with Post-Acute COVID-19 Syndrome
Source: Int J Mol Sci. 2024 Jan 1;25(1):567. doi: 10.3390/ijms25010567 (PMC10779053; doi:10.3390/ijms25010567)
Supplement: Supplementary file 1 [file ijms-25-00567-s001.zip]

Archive with 4 entries (3 files):
- ijms-2761414-supplementary/
- ijms-2761414-supplementary/Supplementary Figures.pdf
- ijms-2761414-supplementary/Supplementary Table S1.xlsx
- ijms-2761414-supplementary/Supplementary Table S2.xlsx
