# Supplementary material for: Gut Microbiome Composition and Dynamics in Hospitalized COVID-19 Patients and Patients with Post-Acute COVID-19 Syndrome
Source: Int J Mol Sci. 2024 Jan 1;25(1):567. doi: 10.3390/ijms25010567 (PMC10779053; doi:10.3390/ijms25010567)
Supplement: Supplementary file 1 [file ijms-25-00567-s001.zip › ijms-2761414-supplementary/Supplementary Table S1.xlsx]

## Sheet: S1.1.
Gut microbiome composition and dynamics in hospitalized COVID-9 patients and patients with post-acute COVID-9 syndrome
Monta Brīvība, Laila Silamiķele, Līga Birzniece, Kaspars Megnis, Laura Ansone, Ivars Silamiķelis, Līva Pelcmane, Daniella Borisova, Maija Rozenberga, Lauma Jagare, Ilze Elbere, Jānis Kloviņš.
Table S1.1.Shannon indexes and comparisons amnog the subgroups of interest.
	month samples	3 month samples	acute phase samples	controls	COVID-9	recovered	long COVID
median	3.62	3.72	3.47	4.00256	3.47	3.82	3.62
stq	3.24	3.57	2.8	3.80399	2.8	3.63	3.07
3rdq	3.88	3.99	3.79	4.36287	3.79	4.7	3.96
iqr	0.64	0.42	0.99	0.558876	0.99	1.07	0.89
	month vs acute	3months vs acute	3months vs month	COVID-9 vs Control	long COVID vs recovered
p-val	0.032	0.00069	0.078	7.6942e-14	0.00878

## Sheet: S1.2.
Gut microbiome composition and dynamics in hospitalized COVID-9 patients and patients with post-acute COVID-9 syndrome
Monta Brīvība, Laila Silamiķele, Līga Birzniece, Kaspars Megnis, Laura Ansone, Ivars Silamiķelis, Līva Pelcmane, Daniella Borisova, Maija Rozenberga, Lauma Jagare, Ilze Elbere, Jānis Kloviņš.
Table S.1.2. Contributing factors identified by PERMANOVA.
	Df	SumOfSqs	R2	F	Pr(>F)
Time	2	1.835	0.02178	3.3885	0.001
Group	1	4.081	0.04842	15.0686	0.001
Antibiotics	1	1.325	0.01572	4.8925	0.001
Sex	1	0.354	0.0042	1.3072	0.109
Age	1	0.475	0.00564	1.7545	0.009
BMI	1	0.547	0.00649	2.0186	0.004
Antivirals	1	0.382	0.00453	1.4113	0.058	.
Residual	278	75.287	0.89323
Total	286	84.287	1
