# Supplementary material for: Gut Microbiome Composition and Dynamics in Hospitalized COVID-19 Patients and Patients with Post-Acute COVID-19 Syndrome
Source: Int J Mol Sci. 2024 Jan 1;25(1):567. doi: 10.3390/ijms25010567 (PMC10779053; doi:10.3390/ijms25010567)
Supplement: Supplementary file 1 [file ijms-25-00567-s001.zip › ijms-2761414-supplementary/Supplementary Table S2.xlsx]

## Sheet: S2.1.
Gut microbiome composition and dynamics in hospitalized COVID-9 patients and patients with post-acute COVID-9 syndrome
Monta Brīvība, Laila Silamiķele, Līga Birzniece, Kaspars Megnis, Laura Ansone, Ivars Silamiķelis, Līva Pelcmane, Daniella Borisova, Maija Rozenberga, Lauma Jagare, Ilze Elbere, Jānis Kloviņš.
Table S2.1. Differentially abundant taxa comparing COVID-19 patients not using antibiotics during the study against COVID-19 patients with antibiotic therapy prescribed
Genus	logFC	AveExpr	t	P.Value	adj.P.Val	B
g__Bacteroides	-0.948318	15.5007	-3.75621	0.000207084	0.00199537	0.380288
g__Clostridia_unclassified	1.06319	15.3155	3.50128	0.000533117	0.00199537	-0.480768
g__GGB3293	1.1406	13.2167	3.43947	0.000665122	0.00199537	-0.602406
g__Lachnospiraceae_unclassified	0.774845	15.0214	3.44191	0.000659383	0.00199537	-0.655683
g__Phocaeicola	-0.683029	14.9176	-2.87658	0.00430722	0.0103373	-2.31686
Species	logFC	AveExpr	t	P.Value	adj.P.Val	B
s__Eubacterium_rectale	0.940918	13.661	2.77017	0.00592669	0.0442775	-2.3786
s__Phocaeicola_vulgatus	-0.815907	14.0565	-2.59681	0.00983945	0.0442775	-2.80222
s__Enterococcus_faecium	-0.635211	12.8745	-1.98205	0.0483203	0.144961	-4.09303
s__GGB3293_SGB4348	0.673813	13.2663	1.81709	0.0701295	0.157791	-4.37291
s__Bacteroides_uniformis	-0.362196	14.3045	-1.3588	0.175158	0.315284	-5.08791
s__Clostridia_bacterium	0.392221	14.8568	1.21302	0.226009	0.339014	-5.33139
s__Akkermansia_muciniphila	-0.337592	13.1733	-1.06357	0.28832	0.370697	-5.37403
s__Prevotella_copri_clade_A	0.229017	13.1658	0.604595	0.545872	0.545872	-5.71676
s__Faecalibacterium_prausnitzii	0.205262	15.7186	0.850484	0.395686	0.445146	-5.76685

## Sheet: S2.2.
Gut microbiome composition and dynamics in hospitalized COVID-9 patients and patients with post-acute COVID-9 syndrome
Monta Brīvība, Laila Silamiķele, Līga Birzniece, Kaspars Megnis, Laura Ansone, Ivars Silamiķelis, Līva Pelcmane, Daniella Borisova, Maija Rozenberga, Lauma Jagare, Ilze Elbere, Jānis Kloviņš.
Table S2.2. Differentially abundant taxa comparing COVID-19 patients against control subjects (COVID vs Controls)
Genus	logFC	AveExpr	t	P.Value	adj.P.Val	B
g__Roseburia	-1.22988	14.3386	-4.37003	1.71215e-05	0.000205458	2.59787
g__Lachnospiraceae_unclassified	-0.694434	15.0214	-2.81686	0.00517008	0.0310205	-2.67266
g__Alistipes	0.631309	14.6154	2.50686	0.0127077	0.0381231	-3.44845
g__Bacteroides	0.69301	15.5007	2.51466	0.0124356	0.0381231	-3.46959
g__Prevotella	-1.0325	13.5958	-2.20533	0.0281866	0.0676479	-4.03097
g__GGB3293	0.635259	13.2167	1.648	0.100395	0.193173	-5.02917
g__Blautia	0.438644	14.9363	1.59089	0.112684	0.193173	-5.28489
g__Enterococcus	0.462902	13.0397	1.29726	0.195536	0.293304	-5.50777
g__Akkermansia	0.186521	13.1389	0.561689	0.574746	0.717175	-6.16261
g__Faecalibacterium	-0.132803	15.8441	-0.52835	0.597646	0.717175	-6.42161
g__Phocaeicola	-0.0653381	14.9176	-0.256845	0.797474	0.797474	-6.48914
g__Clostridia_unclassified	0.0989873	15.3155	0.293743	0.769156	0.797474	-6.48981
Species	logFC	AveExpr	t	P.Value	adj.P.Val	B
s__Eubacterium_rectale	-0.6307	13.661	-1.7595	0.0794384	0.38098	-4.51672
s__Prevotella_copri_clade_A	-0.692098	13.1658	-1.72957	0.0846622	0.38098	-4.52266
s__Bacteroides_uniformis	0.343125	14.3045	1.18893	0.235338	0.557334	-4.58014
s__Enterococcus_faecium	0.354635	12.8745	1.03145	0.3031	0.557334	-4.59422
s__Faecalibacterium_prausnitzii	-0.234608	15.7186	-0.913885	0.361458	0.557334	-4.60806
s__GGB3293_SGB4348	0.294498	13.2663	0.745917	0.456259	0.557334	-4.61338
s__Clostridia_bacterium	-0.274952	14.8568	-0.784728	0.433188	0.557334	-4.61549
s__Phocaeicola_vulgatus	-0.223983	14.0565	-0.682505	0.495408	0.557334	-4.61782
s__Akkermansia_muciniphila	0.0375173	13.1733	0.109465	0.912902	0.912902	-4.63297

## Sheet: S2.3.
Gut microbiome composition and dynamics in hospitalized COVID-9 patients and patients with post-acute COVID-9 syndrome
Monta Brīvība, Laila Silamiķele, Līga Birzniece, Kaspars Megnis, Laura Ansone, Ivars Silamiķelis, Līva Pelcmane, Daniella Borisova, Maija Rozenberga, Lauma Jagare, Ilze Elbere, Jānis Kloviņš.
Table S2.3. Differentially abundant taxa comparing stool samples collected from COVID-19 patients 1 month since the acute phase against stool samples collected during the acute phase (COVID-1m vs COVID-acute).
Genus	logFC	AveExpr	t	P.Value	adj.P.Val	B
g__Enterococcus	-1.30706	13.0397	-5.69622	2.91376e-08	3.49652e-07	8.50247
g__Roseburia	0.937454	14.3386	5.20516	3.59493e-07	2.15696e-06	5.99853
g__Bacteroides	-0.830284	15.5007	-4.70668	3.84517e-06	1.53807e-05	3.66768
g__Alistipes	-0.672205	14.6154	-4.16572	4.05881e-05	0.000121764	1.46947
g__Blautia	0.654635	14.9363	3.70887	0.000247835	0.000594805	-0.250733
g__Akkermansia	-0.688947	13.1389	-3.22574	0.00139478	0.00278956	-1.6626
g__Faecalibacterium	0.351	15.8441	2.17847	0.0301462	0.0516793	-4.62829
g__Lachnospiraceae_unclassified	0.334481	15.0214	2.11801	0.0349931	0.0524896	-4.71488
g__Phocaeicola	-0.199514	14.9176	-1.22524	0.221442	0.295256	-6.18932
g__Prevotella	-0.221535	13.5958	-0.736796	0.46182	0.503804	-6.52112
g__Clostridia_unclassified	-0.176226	15.3155	-0.814927	0.415758	0.49891	-6.61211
g__GGB3293	-0.0295776	13.2167	-0.119356	0.905073	0.905073	-6.74244
Species	logFC	AveExpr	t	P.Value	adj.P.Val	B
s__Enterococcus_faecium	-0.977531	12.8745	-4.90922	1.45346e-06	1.30811e-05	4.85069
s__Akkermansia_muciniphila	-0.652099	13.1733	-3.28006	0.00115104	0.00517967	-1.35748
s__Faecalibacterium_prausnitzii	0.360718	15.7186	2.42608	0.0158096	0.0474288	-3.90966
s__Bacteroides_uniformis	-0.33981	14.3045	-2.03344	0.042825	0.0963562	-4.5886
s__Prevotella_copri_clade_A	-0.327121	13.1658	-1.41349	0.158473	0.285252	-5.59111
s__Phocaeicola_vulgatus	-0.175713	14.0565	-0.925735	0.355274	0.532911	-6.17723
s__GGB3293_SGB4348	0.0454378	13.2663	0.198538	0.842749	0.898545	-6.55448
s__Eubacterium_rectale	-0.0388886	13.661	-0.187031	0.851754	0.898545	-6.56535
s__Clostridia_bacterium	0.0259678	14.8568	0.1276	0.898545	0.898545	-6.6802

## Sheet: S2.4.
Gut microbiome composition and dynamics in hospitalized COVID-9 patients and patients with post-acute COVID-9 syndrome
Monta Brīvība, Laila Silamiķele, Līga Birzniece, Kaspars Megnis, Laura Ansone, Ivars Silamiķelis, Līva Pelcmane, Daniella Borisova, Maija Rozenberga, Lauma Jagare, Ilze Elbere, Jānis Kloviņš.
Table S2.4. Differentially abundant taxa comparing stool samples collected from COVID-19 patients 3 months since the acute phase against stool samples collected during the acute phase (COVID-3m vs COVID-acute).
Genus	logFC	AveExpr	t	P.Value	adj.P.Val	B
g__Enterococcus	-1.74022	13.0397	-6.41396	5.48282e-10	6.57939e-09	12.2696
g__Bacteroides	-0.981798	15.5007	-4.7132	3.73245e-06	2.23947e-05	3.59672
g__Roseburia	0.936909	14.3386	4.40914	1.44596e-05	5.78384e-05	2.37555
g__Lachnospiraceae_unclassified	0.726125	15.0214	3.9033	0.000117139	0.000351416	0.349344
g__Akkermansia	-0.714123	13.1389	-2.83484	0.00489499	0.011748	-2.90754
g__Alistipes	-0.495646	14.6154	-2.58935	0.0100828	0.0201656	-3.72467
g__Blautia	0.396612	14.9363	1.90274	0.0580279	0.0994765	-5.26259
g__Phocaeicola	-0.351443	14.9176	-1.82767	0.068588	0.102882	-5.39975
g__Clostridia_unclassified	-0.422393	15.3155	-1.65381	0.0992085	0.132278	-5.70615
g__Prevotella	-0.468201	13.5958	-1.31603	0.189167	0.227	-6.05015
g__Faecalibacterium	0.189486	15.8441	0.996043	0.320029	0.349123	-6.59706
g__GGB3293	0.146293	13.2167	0.503998	0.614632	0.614632	-6.7515
Species	logFC	AveExpr	t	P.Value	adj.P.Val	B
s__Enterococcus_faecium	-1.06277	12.8745	-4.51732	8.79157e-06	7.91241e-05	3.20043
s__Eubacterium_rectale	0.944726	13.661	3.83536	0.00015074	0.00067833	0.553697
s__Faecalibacterium_prausnitzii	0.443176	15.7186	2.49426	0.0131209	0.0393628	-3.65937
s__Akkermansia_muciniphila	-0.477974	13.1733	-2.02662	0.0435219	0.0979242	-4.47363
s__GGB3293_SGB4348	0.522054	13.2663	1.91948	0.0558035	0.100446	-4.68963
s__Prevotella_copri_clade_A	-0.228904	13.1658	-0.835742	0.403917	0.605876	-6.14394
s__Bacteroides_uniformis	0.0666247	14.3045	0.336045	0.737055	0.882175	-6.46969
s__Phocaeicola_vulgatus	-0.0200997	14.0565	-0.0892409	0.928946	0.928946	-6.50715
s__Clostridia_bacterium	-0.0662894	14.8568	-0.274135	0.784156	0.882175	-6.56201

## Sheet: S2.5.
Gut microbiome composition and dynamics in hospitalized COVID-9 patients and patients with post-acute COVID-9 syndrome
Monta Brīvība, Laila Silamiķele, Līga Birzniece, Kaspars Megnis, Laura Ansone, Ivars Silamiķelis, Līva Pelcmane, Daniella Borisova, Maija Rozenberga, Lauma Jagare, Ilze Elbere, Jānis Kloviņš.
Table S2.5. Differentially abundant taxa comparing stool samples collected from COVID-19 patients 3 months since the acute phase against stool samples collected at 1 month since the acute phase (COVID-3m vs COVID-1m).
Genus	logFC	AveExpr	t	P.Value	adj.P.Val	B
g__Lachnospiraceae_unclassified	0.391644	15.0214	2.01636	0.0446499	0.535798	-4.34596
g__Enterococcus	-0.433154	13.0397	-1.5258	0.128109	0.675135	-4.52056
g__Blautia	-0.258024	14.9363	-1.18595	0.236579	0.675135	-4.56873
g__Clostridia_unclassified	-0.246167	15.3155	-0.922243	0.35714	0.675135	-4.61646
g__Alistipes	0.176559	14.6154	0.882743	0.37808	0.675135	-4.62044
g__Faecalibacterium	-0.161514	15.8441	-0.812658	0.417057	0.675135	-4.63522
g__Prevotella	-0.246666	13.5958	-0.663298	0.507647	0.675135	-4.63711
g__Phocaeicola	-0.151929	14.9176	-0.756442	0.449975	0.675135	-4.63982
g__GGB3293	0.175871	13.2167	0.579609	0.562612	0.675135	-4.6412
g__Bacteroides	-0.151514	15.5007	-0.696484	0.486663	0.675135	-4.64975
g__Akkermansia	-0.0251757	13.1389	-0.0954879	0.923991	0.998038	-4.65722
g__Roseburia	-0.000545624	14.3386	-0.00246085	0.998038	0.998038	-4.67921
Species	logFC	AveExpr	t	P.Value	adj.P.Val	B
s__Eubacterium_rectale	0.983614	13.661	3.86463	0.00013447	0.00121023	0.756043
s__Bacteroides_uniformis	0.406435	14.3045	1.98705	0.0477612	0.214925	-4.45585
s__GGB3293_SGB4348	0.476616	13.2663	1.69707	0.0906453	0.271936	-4.93334
s__Akkermansia_muciniphila	0.174124	13.1733	0.714882	0.475198	0.728204	-6.06574
s__Phocaeicola_vulgatus	0.155614	14.0565	0.67008	0.503285	0.728204	-6.13515
s__Prevotella_copri_clade_A	0.0982174	13.1658	0.347817	0.728204	0.728204	-6.26987
s__Enterococcus_faecium	-0.0852433	12.8745	-0.351493	0.725447	0.728204	-6.27832
s__Clostridia_bacterium	-0.0922572	14.8568	-0.369252	0.712181	0.728204	-6.37212
s__Faecalibacterium_prausnitzii	0.0824579	15.7186	0.449367	0.653468	0.728204	-6.44442

## Sheet: S2.6.
Gut microbiome composition and dynamics in hospitalized COVID-9 patients and patients with post-acute COVID-9 syndrome
Monta Brīvība, Laila Silamiķele, Līga Birzniece, Kaspars Megnis, Laura Ansone, Ivars Silamiķelis, Līva Pelcmane, Daniella Borisova, Maija Rozenberga, Lauma Jagare, Ilze Elbere, Jānis Kloviņš.
Table S2.6. Differentially abundant taxa within stool samples collected close to the acute phase: comparison of long COVID patients against recovered patients (COVID vs Recovered).
Genus	logFC	AveExpr	t	P.Value	adj.P.Val	B
g__Prevotella	-1.03932	13.602	-3.21655	0.00159263	0.0350378	-1.3114
g__Alistipes	0.621634	14.655	2.27142	0.0245583	0.194428	-3.65523
g__Phocaeicola	0.55688	14.8285	2.24095	0.026513	0.194428	-3.72384
g__Roseburia	-0.481938	13.8055	-2.06421	0.0407381	0.224059	-4.05711
g__Bacteroides	0.456321	15.7182	1.87545	0.0626938	0.225659	-4.44449
g__Enterococcus	0.529503	13.477	1.83423	0.0686218	0.225659	-4.5283
g__Akkermansia	0.598615	13.1903	1.81333	0.0718007	0.225659	-4.52894
g__Bifidobacterium	0.409474	13.2145	1.66342	0.0983364	0.270425	-4.76567
g__Enterocloster	0.305404	12.958	1.43809	0.152512	0.372807	-5.12909
g__Candidatus_Cibiobacter	0.268327	13.8858	1.08964	0.277638	0.588597	-5.5096
g__Ruminococcus	0.264388	13.7831	1.05246	0.294299	0.588597	-5.55311
g__Lachnospiraceae_unclassified	0.193392	14.7522	0.804443	0.422427	0.744296	-5.77634
g__Parabacteroides	0.188941	13.8681	0.774594	0.439811	0.744296	-5.78303
g__Faecalibacterium	-0.116288	15.4658	-0.495669	0.620861	0.975638	-5.98996
g__Coprococcus	0.0494959	13.6682	0.184737	0.853688	0.985014	-6.03254
g__Ruminococcaceae_unclassified	-0.0786563	14.4259	-0.291957	0.770727	0.985014	-6.04326
g__Escherichia	0.0842862	12.7402	0.340179	0.734203	0.985014	-6.06524
g__Blautia	0.0298461	14.8996	0.118158	0.906102	0.985014	-6.08257
g__Clostridia_unclassified	0.0162166	15.1013	0.0545595	0.956563	0.985014	-6.09351
g__GGB3293	-0.00710658	13.192	-0.0248203	0.980232	0.985014	-6.12063
g__Rikenellaceae_unclassified	-0.0489776	12.6521	-0.19488	0.845753	0.985014	-6.13532
g__GGB4569	-0.00392459	12.5689	-0.0188153	0.985014	0.985014	-6.15545
Species	logFC	AveExpr	t	P.Value	adj.P.Val	B
s__Prevotella_copri_clade_A	-0.825654	13.1748	-2.79696	0.0058515	0.128733	-2.30217
s__Alistipes_onderdonkii	0.427826	13.202	1.82061	0.0707058	0.693939	-4.25895
s__Akkermansia_muciniphila	0.534336	13.2558	1.68236	0.094628	0.693939	-4.45966
s__Phocaeicola_vulgatus	0.408241	13.996	1.33797	0.182977	0.909066	-4.86737
s__Clostridia_bacterium	-0.308285	14.683	-1.04694	0.296853	0.909066	-5.17375
s__Faecalibacterium_prausnitzii	-0.271449	15.3847	-1.03978	0.300156	0.909066	-5.19239
s__Bacteroides_ovatus	-0.242805	13.1497	-1.02974	0.304827	0.909066	-5.26339
s__Bacteroides_thetaiotaomicron	0.224657	13.1915	0.928962	0.354436	0.909066	-5.34194
s__Enterococcus_faecium	0.241292	13.293	0.795636	0.427531	0.909066	-5.50452
s__Clostridia_unclassified_SGB4367	0.187506	13.0128	0.667747	0.505345	0.909066	-5.53177
s__Bacteroides_cellulosilyticus	0.167272	12.9513	0.650013	0.516701	0.909066	-5.57109
s__Parabacteroides_distasonis	0.14157	13.3719	0.609382	0.543215	0.909066	-5.58212
s__Eubacterium_rectale	0.0872167	13.4836	0.313678	0.754211	0.909066	-5.62905
s__GGB3293_SGB4348	-0.168637	13.2655	-0.53365	0.594392	0.909066	-5.64434
s__Phocaeicola_dorei	-0.0980098	13.3383	-0.383074	0.70222	0.909066	-5.64658
s__Bacteroides_uniformis	0.00481414	14.2445	0.0164617	0.986888	0.988717	-5.64711
s__Candidatus_Cibiobacter_qucibialis	0.0687172	13.9592	0.276312	0.782698	0.909066	-5.65038
s__Enterococcus_faecalis	0.118161	12.8518	0.555641	0.579304	0.909066	-5.71423
s__Escherichia_coli	-0.0400175	12.813	-0.177571	0.859305	0.945236	-5.77338
s__Enterocloster_bolteae	0.0572242	12.8172	0.273176	0.785102	0.909066	-5.79222
s__Rikenellaceae_unclassified_SGB2227	-0.0706303	12.5592	-0.34287	0.732187	0.909066	-5.82716
s__Prevotella_hominis	-0.00250741	12.4653	-0.0141662	0.988717	0.988717	-5.90003
